# Supplementary material for: Mapping the Risk for West Nile Virus Transmission, Africa
Source: Emerg Infect Dis. 2022 Apr;28(4):777–85. doi: 10.3201/eid2804.211103 (PMC8962882; doi:10.3201/eid2804.211103)
Supplement: Appendix 2 — Database and references for database used in the West Nile virus models for Africa. [file 21-1103-Techapp-s2.xlsx]

## Sheet: Database
Article DOI: https://doi.org/10.3201/eid2804.211103
Mapping the Risk for West Nile Virus Transmission, Africa
Appendix 2. Database for the presences of West Nile virus detection in reservoirs, vectors and dead-end hosts in the continental African countries
Country	Reservoir	Vector	Dead-end host	Reference (Appendix 4)
Kingdom of Morocco	Cetti’s warbler (Cettia cetti), house sparrows (Passer domesticus) and blackbirds (Turdus merula)			Figuerola et al., 2009
		Culex pipiens		Assaid et al., 2020
			horse	Abdelhaq, 1996
			horse	Abdelhaq, 1996
			horse	Abdelhaq, 1996
			horse	Abdelhaq, 1996
			dog	Durand et al., 2016
			dog	Durand et al., 2016
			dog	Durand et al., 2016
			dog	Durand et al., 2016
			horse	Durand et al., 2016
			horse	Durand et al., 2016
			horse	Durand et al., 2016
			horse	Durand et al., 2016
			horse	Durand et al., 2016
			horse	Durand et al., 2016
			horse	Durand et al., 2016
			horse	Durand et al., 2016
			horse	Durand et al., 2016
			horse	Durand et al., 2016
			horse	Murgue et al., 2001
			horse	Murgue et al., 2001
			horse	Schuffenecker et al., 2005
			horse	Schuffenecker et al., 2005
			horse	Schuffenecker et al., 2005
			camel	Touil et al., 2012
People's Democratic Republic of Algeria		Culex perexiguus		Benbetka et al., 2018
		Culex spp		Pilo-Moron et al., 1970
	house sparrow (Passer domesticus), song thrush (Turdus philomelos)			Medrouh et al., 2020
	house sparrow (Passer domesticus), song thrush (Turdus philomelos)			Medrouh et al., 2020
	house sparrow (Passer domesticus), song thrush (Turdus philomelos)			Medrouh et al., 2020
			horse	Lafri et al., 2017
			horse	Lafri et al., 2017
			horse	Lafri et al., 2017
Republic of Tunisia		Culex pipiens		Wasfi et al., 2016
		Culex pipiens		Wasfi et al., 2016
		Culex pipiens		Monastiri et al., 2018
		Culex pipiens		Monastiri et al., 2018
		Culex pipiens		Monastiri et al., 2018
		Culex pipiens		Monastiri et al., 2018
			horse	Office international des épizooties (OIE), 2015
	chicken			Amdouni et al., 2020
	chicken			Amdouni et al., 2020
	laughing dove (Spilopelia senegalensis)			Ayadi et al., 2017
	laughing dove (Spilopelia senegalensis)			Ayadi et al., 2018
	laughing dove (Spilopelia senegalensis)			Ayadi et al., 2019
	laughing dove (Spilopelia senegalensis)			Ayadi et al., 2020
	Eurasian golden oriole (Oriolus oriolus), Common whitethroat (Sylvia communis), Garden warbler (Sylvia borin), Orphean warbler (Sylvia hortensis), Tree pipit (Anthus trivialis)			Ayadi et al., 2019
	sparrow (Passer domesticus x hispaniolensis)			Hammouda et al., 2015
	sparrow (Passer domesticus x hispaniolensis)			Hammouda et al., 2015
	duck (Anas platyrhynchos)			Monastiri et al., 2018
Arab Republic of Egypt		Culex perexiguus, Culex antennatus		Gad et al., 1999; Turell et al., 2002
		Culex perexiguus, Culex antennatus		Gad et al., 1999; Turell et al., 2002
		Culex perexiguus, Culex antennatus		Gad et al., 1999; Turell et al., 2002
		Culex perexiguus, Culex antennatus		Gad et al., 1999; Turell et al., 2002
		Culex pipiens, Culex perexiguus, Culex antennatus		Gad et al., 1999; Turell et al., 2002
		Argas reflexus		Schmidt and Mufeed, 1964
			equids	Schmidt and El Mansoury, 1963
			equids	Schmidt and El Mansoury, 1963
			equids	Schmidt and El Mansoury, 1963
			equids	Schmidt and El Mansoury, 1963
			equids	Schmidt and El Mansoury, 1963
			equids	Schmidt and El Mansoury, 1963
			equids	Schmidt and El Mansoury, 1963
			equids	Schmidt and El Mansoury, 1963
			equids	Schmidt and El Mansoury, 1963
			equids	Schmidt and El Mansoury, 1963
			equids	Schmidt and El Mansoury, 1963
			equids	Schmidt and El Mansoury, 1963
			equids	Schmidt and El Mansoury, 1963
			equids	Schmidt and El Mansoury, 1963
			equids	Schmidt and El Mansoury, 1963
			equids	Schmidt and El Mansoury, 1963
Saharawi Arab Democratic Republic			camel	El-Harrak et al., 2011
			camel	El-Harrak et al., 2011
			camel	El-Harrak et al., 2011
			camel	Touil et al., 2012
			camel	Touil et al., 2012
			camel	Touil et al., 2012
Republic of Senegal		Mansonia uniformis		Diallo et al., 2005
		Culex neavei, Culex tritaeniorhynchus		Diallo et al., 2019
		Culex perfuscus		Monlun et al., 1993
		Cx. neavei, Cx. antennatus, Cx. poicilipes, Cx perfuscus, Cx tritaeniorhunchus, Cx quinquefasciatus, Ae dalzieli Anopheles rufipes		Monlun et al., 1993; Ndiaye et al., 2018
		Culex neavei, Culex poicilipes, Aedeomyia africana, Miomomyia hispida, Miomomyia lacustris, Miomomyia splendens		Traore-Lamizana et al., 1994
		Culex neavei, Culex poicilipes, Aedeomyia africana, Miomomyia hispida, Miomomyia lacustris, Miomomyia splendens		Traore-Lamizana et al., 1994
		Culex neavei, Culex poicilipes, Aedeomyia africana, Miomomyia hispida, Miomomyia lacustris, Miomomyia splendens		Traore-Lamizana et al., 1994
		Aedeomyia africana, Aedes vexans, Culex ethiopicus, Culex neavei, Culex perfuscus, Culex poicilipes, Mimomyia hispida, Mimomyia lacustris, Mimomyia splendens		Traoré-Lamizana et al., 2001
		Aedeomyia africana, Aedes vexans, Culex ethiopicus, Culex neavei, Culex perfuscus, Culex poicilipes, Mimomyia hispida, Mimomyia lacustris, Mimomyia splendens		Traoré-Lamizana et al., 2001
		Aedeomyia africana, Aedes vexans, Culex ethiopicus, Culex neavei, Culex perfuscus, Culex poicilipes, Mimomyia hispida, Mimomyia lacustris, Mimomyia splendens		Traoré-Lamizana et al., 2001
		Aedeomyia africana, Aedes vexans, Culex ethiopicus, Culex neavei, Culex perfuscus, Culex poicilipes, Mimomyia hispida, Mimomyia lacustris, Mimomyia splendens		Traoré-Lamizana et al., 2001
	white pelican (Pelecanus onocrotalus)			Bureau et al., 2008
	chicken			Chevalier, Lancelot, Diaïte, Mondet, & De Lamballerie, 2008
	Woodchat Shrike (Lanius senator), Tree Pipit (Anthus trivialis), Western Olivaceus Warbler (Hippolais opaca), Eurasian Wryneck (Jynx torquilla), and Rufous Scrub-robin (Cercotrichas galactotes), Namaqua dove (Oena capensis), laughing dove (Streptopelia senegalensis), vinaceous dove (Streptopelia vinacea), black scrub robin (Cercotrichas podobe), village weaver (Ploceus cucullatus), blue-naped mou…			Chevalier et al., 2009
	Woodchat Shrike (Lanius senator), Tree Pipit (Anthus trivialis), Western Olivaceus Warbler (Hippolais opaca), Eurasian Wryneck (Jynx torquilla), and Rufous Scrub-robin (Cercotrichas galactotes), Namaqua dove (Oena capensis), laughing dove (Streptopelia senegalensis), vinaceous dove (Streptopelia vinacea), black scrub robin (Cercotrichas podobe), village weaver (Ploceus cucullatus), blue-naped mou…			Chevalier et al., 2009
	chicken			Fall et al., 2013
	chicken			Fall et al., 2013
			horse	Cabre et al., 2005
			horse	Cabre et al., 2006
			horse	Chevalier et al., 2006
			horse	Chevalier et al., 2010
			horse	Chevalier et al., 2010
			horse	Chevalier et al., 2010
			horse	Chevalier et al., 2010
			horse	Chevalier et al., 2010
			horse, donkey and dog	Davoust et al., 2016
			horse, donkey and dog	Davoust et al., 2016
			horse, donkey and dog	Davoust et al., 2016
Republic of Mali	chicken and duck (Anas platyrhynchos var. domesticus)			Chevalier et al., 2020
Republic of Côte d'Ivoire			horse	Cabre et al., 2005
			dog	Davoust et al., 2014
Federal Republic of Nigeria	Pigeon (Columba livia)			Waziri, Kabir, Kwaga, & Nguku, 2018
			camel	Baba et al., 2014
			camel	Baba et al., 2014
			camel	Baba et al., 2014
			horse and donkey	Baba et al., 2014
			horse and donkey	Baba et al., 2014
			horse	Olaleye, Oladosu, Omilabu, Baba, & Fagbami, 1989
			camel	Olaleye, Omilabu, Ilomechina, & Fagbami, 1990
			cattle, sheep and goat	Olaleye, Omilabu, Ilomechina, & Fagbami, 1990
			camel	Olaleye, Omilabu, Ilomechina, & Fagbami, 1990
			cattle	Olaleye, Omilabu, Ilomechina, & Fagbami, 1990
			horse	Sule et al., 2015
			horse	Sule et al., 2015
			horse	Sule et al., 2015
Republic of Chad			horse	Cabre et al., 2005
			dog	Davoust et al., 2014
			African bush elephant (Loxodonta africana)	Kading, Borland, Cranfield, & Powers, 2013
Republic of Djibouti		Culex pipiens, Culex quinquefasciatus		Faulde, Spiesberger, & Abbas, 2012
			horse	Cabre et al., 2006
			dog	Davoust et al., 2014
			dog	Marié et al., 2016
			equids and domestic ruminants	Marié et al., 2016
Republic of the Congo			African bush elephant (Loxodonta africana)	Kading et al., 2013
Democratic Republic of the Congo			horse	Cabre et al., 2006
			dog	Davoust et al., 2014
			African forest buffalo (Syncerus caffer nanus)	Kading et al., 2013
			African bush elephant (Loxodonta africana)	Kading et al., 2013
Republic of Uganda		Culex neavei		Mossel et al., 2017
		Mansonia metallica		Woodall, Gillett, Corbet, Weinbren, & Williams, 1961
			Straw-coloured fruit bat (Eidolon helvum)	Kading et al., 2018
			Ethiopian epauletted fruit bat (Epomophorus labiatus)	Kading et al., 2018
			Ethiopian epauletted fruit bat (Epomophorus labiatus)	Kading et al., 2018
Republic of Kenya		Culex quinquefasciatus, Aedes spp		LaBeaud et al., 2011
		Culex quinquefasciatus, Aedes spp		LaBeaud et al., 2011
		Culex univittatus		Miller et al., 2000
		Culex univittatus		Ochieng et al., 2013
		Culex vansomereni		Sang et al., 2017
	laughing dove (Spilopelia senegalensis), lesser masked weaver (Ploceus intermedius), namaqua dove (Oena capensis), red billed quelea (Quelea quelea)​			Nyamwaya et al., 2016
	grey headed king fisher (Halcyon leucocephala), house sparrow (Passer domesticus), red billed quelea (Quelea quelea)​, white-browed sparrow-weaver (Plocepasser mahali), White headed buffalo weaver (Dinemellia dinemelli), african golden weaver (Ploceus subaureus), African mourning dove (Streptopelia decipiens), Barn swallow (Hirundo rustica), Golden pipit (Tmetothylacus tenellus), laughing dove (S…			Nyamwaya et al., 2016
	african mourning dove (Streptopelia decipiens), emerald spotted wood dove (Turtur chalcospilos), golden breasted starling (Lamprotornis regius), Nightjar, Nubian woodpecker (Campethera nubica), ring-necked dove (Streptopelia capicola), Rüppell's starling (Lamprotornis purpuroptera), White headed buffalo weaver (Dinemellia dinemelli)			Nyamwaya et al., 2016
	african mourning dove (Streptopelia decipiens), emerald spotted wood dove (Turtur chalcospilos), golden breasted starling (Lamprotornis regius), Nightjar, Nubian woodpecker (Campethera nubica), ring-necked dove (Streptopelia capicola), Rüppell's starling (Lamprotornis purpuroptera), White headed buffalo weaver (Dinemellia dinemelli)			Nyamwaya et al., 2016
			Cercopithecus mitis	Dick, 1953
Republic of Zambia		Culex quinquefasciatus		Orba et al., 2018
			African bush elephant (Loxodonta africana)	Kading et al., 2013
Republic of Zimbabwe	Barn swallow (Hirundo rustica), Brown-throated martin (Riparia paludicola)			Caron et al., 2017
Republic of Mozambique			hamster	Burt et al., 2002
Republic of Botswana			dog	Burt et al., 2002
Republic of South Africa		Aedes caballus		Burt et al., 2002
		Culex theileri		Burt et al., 2002
		Culex univittatus		Burt et al., 2002
		Culex univittatus		Burt et al., 2002
		Culex univittatus		Burt et al., 2002
		Culex univittatus		Burt et al., 2002
		Culex univittatus		Jupp, Blackburn, Thompson, & Meenehan, 1986
		Culex univittatus		Jupp, Blackburn, Thompson, & Meenehan, 1986
		Culex univittatus		Jupp, Blackburn, Thompson, & Meenehan, 1986
		Culex univittatus		Jupp, Blackburn, Thompson, & Meenehan, 1986
		Culex univittatus, Culex theileri		Mcintosh, Jupp, Santos, & Meenehan, 1976
		Culex univittatus		McIntosh, Jupp, & dos Santos, 1978
		Culex univittatus		McIntosh, Jupp, & dos Santos, 1978
	Ostrich (Struthio camelus)			Burt et al., 2002
	long-billed crombec (Sylvietta rufescens)			Kokernot & Mcintosh, 1959
	Olive thrush (Turdus olivaceus), laughing dove (Streptopelia senegalensis), ring-necked dove (Streptopelia capicola), red-eyed bulbul (Pycnonotus nigricans), house sparrow (Passer domesticus), red bishop (Euplectes orix), red-billed quelea (Quelea quelea), masked weaver (Ploceus velatus)			Mcintosh, Jupp, Santos, & Meenehan, 1976; Jupp, 2001
	Pigeon (Columba livia)			McIntosh & Jupp, 1979
	Pigeon (Columba livia)			McIntosh & Jupp, 1979
	Black-headed heron (Ardea melanocephala) Bubulcus ibis (cattle egret), Shrike (Lanius collaris), sacred ibis (Threskiornis aethiopicus)			Weinbren, 1955
			horse	Burt et al., 2002
			horse	Venter et al., 2011
			horse	Venter et al., 2009
			horse	Venter et al., 2009
			horse	Venter et al., 2009
			horse	Venter et al., 2009
			horse	Venter et al., 2009
			horse	Venter et al., 2009
			Vervet monkey (Chlorocebus pygerythrus)	Weinbren, 1955
			Vervet monkey (Chlorocebus pygerythrus)	Weinbren, 1955
			Vervet monkey (Chlorocebus pygerythrus)	Weinbren, 1955
			horse	Williams, van Niekerk, Human, van Wilpe, & Venter, 2014
			horse	Williams, van Niekerk, Human, van Wilpe, & Venter, 2014

## Sheet: References
Article DOI: https://doi.org/10.3201/eid2804.211103
Mapping the Risk for West Nile Virus Transmission, Africa
Appendix 2. References for database
Abdelhaq, T., 1996: West Nile fever in horses in Morocco. Bull. l’Office Int. des Épizooties 108, 867–869.
Amdouni, J., F. Monaco, O. Portanti, S. Sghaier, A. Conte, T. Ben Hassine, A. Polci, F. Valleriani, A. Di Gennaro, M. Zoueri, G. Savini, and S. Hammami, 2020: Detection of enzootic circulation of a new strain of West Nile virus lineage 1 in sentinel chickens in the north of Tunisia. Acta Trop. 202, 105223, DOI: 10.1016/j.actatropica.2019.105223.
Assaid, N., L. Mousson, S. Moutailler, S. Arich, K. Akarid, M. Monier, C. Beck, S. Lecollinet, A.-B. Failloux, and M. Sarih, 2020: Evidence of circulation of West Nile virus in Culex pipiens mosquitoes and horses in Morocco. Acta Trop. 205, 105414, DOI: 10.1016/j.actatropica.2020.105414.
Ayadi, T., A. Hammouda, C. Beck, T. Boulinier, S. Lecollinet, and S. Selmi, 2019: Flaviviruses in migratory passerines during spring stopover in a desert oasis. Zoonoses Public Health 66, 495–503, DOI: 10.1111/zph.12584.
Ayadi, T., A. Hammouda, A. Poux, T. Boulinier, S. Lecollinet, and S. Selmi, 2017: Evidence of exposure of laughing doves (Spilopelia senegalensis) to West Nile and Usutu viruses in southern Tunisian oases. Epidemiol. Infect. 145, 2808–2816, DOI: 10.1017/S0950268817001789.
Baba, S.S., O.D. NNnadi, K.D. Hamman, A. Saidu, A. El Yuguda, and B.S. Oderinde, 2014: Preliminary Study on the Prevalence of West Nile Virus Antibody among Horses, Donkeys and Camels in Borno State, Nigeria. J. Appl. Virol. 3, 39, DOI: 10.21092/jav.v3i2.43.
Benbetka, S., A. Hachid, K. Benallal, C. Benbetka, A. Khaldi, I. Bitam, and Z. Harrat, 2018: First field evidence infection of Culex perexiguus by West Nile virus in Sahara Oasis of Algeria. J. Vector Borne Dis. 55, 305–309, DOI: 10.4103/0972-9062.256566.
Bureau, E., S. Murri, Y. Kane, Y. Clerquin, H. Zeller, and P. Lena, 2008: Serological evidence of West Nile virus in the great white pelican (Pelecanus onocrotalus). Vet. Rec. 163, 52–53, DOI: 10.1136/vr.163.2.52.
Burt, F.J., A.A. Grobbelaar, P.A. Leman, F.S. Anthony, G.V.F. Gibson, and R. Swanepoel, 2002: Phylogenetic relationships of Southern African West Nile virus isolates. Emerg. Infect. Dis. 8, 820–826, DOI: 10.3201/eid0808.020027.
Cabre, O., J.P. Durand, J. Prangé, J. Gomez, L. Maurizi, H. Tolou, and B. Davoust, 2005: Infection par le virus de West nile : enquêtes sérologiques sur des chevaux en france et en Afrique. Médecine Trop. 65, 439–443.
Cabre, O., M. Grandadam, J. Lou Marié, P. Gravier, A. Prangé, Y. Santinelli, V. Rous, O. Bourry, J.P. Durand, H. Tolou, and B. Davoust, 2006: West Nile virus in horses, sub-Saharan Africa. Emerg. Infect. Dis. 12, 1958–1960, DOI: 10.3201/eid1212.060042.
Caron, A., N. Chiweshe, J. Mundava, C. Abolnik, A. Capobianco Dondona, M. Scacchia, and N. Gaidet, 2017: Avian Viral Pathogens in Swallows, Zimbabwe: Infectious Diseases in Hirundinidae: A Risk to Swallow? Ecohealth 14, 805–809, DOI: 10.1007/s10393-017-1282-5.
Chevalier, V., A. Dupressoir, A. Tran, O.M. Diop, C. Gottland, M. Diallo, E. Etter, M. Ndiaye, V. Grosbois, M. Dia, N. Gaidet, A.A. Sall, V. Soti, and M. Niang, 2010: Environmental risk factors of West Nile virus infection of horses in the Senegal River basin. Epidemiol. Infect. 138, 1601–1609, DOI: 10.1017/S095026881000035X.
Chevalier, V., R. Lancelot, A. Diaïte, B. Mondet, and X. De Lamballerie, 2008: Use of sentinel chickens to study the transmission dynamics of West Nile virus in a sahelian ecosystem. Epidemiol. Infect. 136, 525–528, DOI: 10.1017/S0950268807008801.
Chevalier, V., R. Lancelot, A. Diaité, B. Mondet, B. Sall, and X. De Lamballerie, 2006: Serological assessment of West Nile fever virus activity in the pastoral system of Ferlo, Senegal. Ann. N. Y. Acad. Sci. 1081, 216–225, DOI: 10.1196/annals.1373.026.
Chevalier, V., M. Marsot, S. Molia, H. Rasamoelina, R. Rakotondravao, M. Pedrono, S. Lowenski, B. Durand, S. Lecollinet, and C. Beck, 2020: Serological evidence of west nile and usutu viruses circulation in domestic and wild birds in wetlands of Mali and Madagascar in 2008. Int. J. Environ. Res. Public Health 17, DOI: 10.3390/ijerph17061998.
Chevalier, V., P. Reynaud, T. Lefrançis, B. Durand, F. Baillon, G. Balança, N. Gaidet, B. Mondet, and R. Lancelot, 2009: Predicting West Nile virus seroprevalence in wild birds in Senegal. Vector-Borne Zoonotic Dis. 9, 589–596, DOI: 10.1089/vbz.2008.0130.
Davoust, B., I. Leparc-Goffart, J.P. Demoncheaux, R. Tine, M. Diarra, G. Trombini, O. Mediannikov, and J. Lou Marié, 2014: Serologic surveillance for West Nile virus in dogs, Africa. Emerg. Infect. Dis. 20, 1415–1417, DOI: 10.3201/eid2008.130691.
Davoust, B., M. Maquart, C. Roqueplo, P. Gravier, M. Sambou, O. Mediannikov, and I. Leparc-Goffart, 2016: Serological Survey of West Nile Virus in Domestic Animals from Northwest Senegal. Vector-Borne Zoonotic Dis. 16, 359–361, DOI: 10.1089/vbz.2015.1881.
Diallo, D., E.H. Ndiaye, G. Fall, Y. Ba, O. Faye, I. Dia, and M. Diallo, 2019: Evaluation of the Performance of Different Traps for Sampling Usutu and West Nile Viruses and Mosquito (Diptera: Culicidae) Vectors in Senegal. J. Med. Entomol. 56, 149–155, DOI: 10.1093/jme/tjy145.
Diallo, M., P. Nabeth, K. Ba, A.A. Sall, Y. Ba, M. Mondo, L. Girault, M.O. Abdalahi, and C. Mathiot, 2005: Mosquito vectors of the 1998-1999 outbreak of Rift Valley Fever and other arboviruses (Bagaza, Sanar, Wesselsbron and West Nile) in Mauritania and Senegal. Med. Vet. Entomol. 19, 119–126, DOI: 10.1111/j.0269-283X.2005.00564.x.
Dick, G.W.A., 1953: Epidemiological notes on some viruses isolated in Uganda; Yellow fever, Rift Valley fever, Bwamba fever, West Nile, Mengo, Semliki forest, Bunyamwera, Ntaya, Uganda S and Zika viruses. Trans. R. Soc. Trop. Med. Hyg. 47, 13–48, DOI: 10.1016/0035-9203(53)90021-2.
Durand, B., H. Haskouri, S. Lowenski, N. Vachiery, C. Beck, and S. Lecollinet, 2016: Seroprevalence of West Nile and Usutu viruses in military working horses and dogs, Morocco, 2012: Dog as an alternative WNV sentinel species? Epidemiol. Infect. 144, 1857–1864, DOI: 10.1017/S095026881600011X.
El-Harrak, M., R. Martín-Folgar, F. Llorente, P. Fernández-Pacheco, A. Brun, J. Figuerola, and M.Á. Jiménez-Clavero, 2011: Rift Valley and West Nile Virus Antibodies in Camels, North Africa. Emerg. Infect. Dis. 17, 2372–2374, DOI: 10.3354/dao02032.
Fall, A.G., A. Diaïté, M.T. Seck, J. Bouyer, T. Lefrançois, N. Vachiéry, R. Aprelon, O. Faye, L. Konaté, and R. Lancelot, 2013: West Nile virus transmission in sentinel chickens and potential mosquito vectors, Senegal River Delta, 2008-2009. Int. J. Environ. Res. Public Health 10, 4718–4727, DOI: 10.3390/ijerph10104718.
Faulde, M.K., M. Spiesberger, and B. Abbas, 2012: Sentinel site-enhanced near-real time surveillance documenting West Nile virus circulation in two Culex mosquito species indicating different transmission characteristics, Djibouti City, Djibouti. J. Egypt. Soc. Parasitol. 42, 461–474, DOI: 10.12816/0006332.
Figuerola, J., R.E. Baouab, R. Soriguer, O. Fassi-Fihri, F. Llorente, and M.A. Jímenez-Clavero, 2009: West Nile virus antibodies in wild birds, Morocco, 2008. Emerg. Infect. Dis. 15, 1651–1653, DOI: 10.3201/eid1510.090340.
Gad, A.M., H.A. Farid, R.R.M. Ramzy, M.B. Riad, S.M. Presley, S.E. Cope, M.M. Hassan, and A.N. Hassan, 1999: Host feeding of mosquitoes (Diptera: Culicidae) associated with the recurrence of Rift Valley fever in Egypt. J. Med. Entomol. 36, 709–714, DOI: 10.1093/jmedent/36.6.709.
Hammouda, A., S. Lecollinet, F. Hamza, I. Nasri, A. Neb, and S. Selmi, 2015: Exposure of resident sparrows to West Nile virus evidenced in South Tunisia. Epidemiol. Infect. 143, 3546–3549, DOI: 10.1017/S0950268814003860.
Jupp, P. G., N.K. Blackburn, D.L. Thompson, and G.M. Meenehan, 1986: Sindbis and West Nile virus infections in the Witwatersrand-Pretoria region. South African Med. J. 70, 218–220.
Jupp, Peter G., 2001: The Ecology of West Nile Virus in South Africa and the Occurrence of Outbreaks in Humans. Ann. N. Y. Acad. Sci. 951, 143–152, DOI: 10.1111/j.1749-6632.2001.tb02692.x.
Kading, R.C., E.M. Borland, M. Cranfield, and A.M. Powers, 2013: Prevalence of antibodies to alphaviruses and flaviviruses in free-ranging game animals and nonhuman primates in the greater Congo basin. J. Wildl. Dis. 49, 587–599, DOI: 10.7589/2012-08-212.
Kading, R.C., R.M. Kityo, E.C. Mossel, E.M. Borland, T. Nakayiki, B. Nalikka, L. Nyakarahuka, J.P. Ledermann, N.A. Panella, A.T. Gilbert, M.B. Crabtree, J.K. Peterhans, J.S. Towner, B.R. Amman, T.K. Sealy, S.T. Nichol, A.M. Powers, J.J. Lutwama, and B.R. Miller, 2018: Neutralizing antibodies against flaviviruses, Babanki virus, and Rift Valley fever virus in Ugandan bats. Infect. Ecol. Epidemiol.…
Kokernot, R.H., and B.M. Mcintosh, 1959: Isolation of West Nile virus from a naturally infected human being and from a bird, Sylvietta rufescens (Vieillot). South African Med. J. 33, 987–989.
LaBeaud, A.D., L.J. Sutherland, S. Muiruri, E.M. Muchiri, L.R. Gray, P.A. Zimmerman, A.G. Hise, and C.H. King, 2011: Arbovirus prevalence in mosquitoes, Kenya. Emerg. Infect. Dis. 17, 233–241, DOI: 10.3201/eid1702.091666.
Lafri, I., C.M. Prat, I. Bitam, P. Gravier, M. Besbaci, F. Zeroual, M.H. Ben-Mahdi, B. Davoust, and I. Leparc-Goffart, 2017: Seroprevalence of West Nile virus antibodies in equids in the North-East of Algeria and detection of virus circulation in 2014. Comp. Immunol. Microbiol. Infect. Dis. 50, 8–12, DOI: 10.1016/j.cimid.2016.11.005.
Marié, J.-L., B. Lafrance, M. Maquart, B. Mulot, A. Leclerc, B. Davoust, and I. Leparc-Goffart, 2016: West Nile virus circulation in Djibouti. Int. J. Infect. Dis. 53, 158, DOI: 10.1016/j.ijid.2016.11.385.
McIntosh, B.M., and P.G. Jupp, 1979: Infections in sentinel pigeons by sindbis and West Nile viruses in South Africa, with observations on Culex (Culex) univittatus (Diptera: Culicidae) attracted to these birds. J. Med. Entomol. 16, 234–239.
McIntosh, B.M., P.G. Jupp, and I. dos Santos, 1978: Infection by Sindbis and West Nile viruses in wild populations of Culex (Culex) univittatus Theobald in South Africa. J. Entomol. Soc. South. Afr. 41, 57–61.
Mcintosh, B.M., P.G. Jupp, I.S. dos Santos, and G.M. Meenehan, 1976: Epidemics of West Nile and Sindbis viruses in South Africa with Culex (Culex) univittatus Theobald as vector. S. Afr. J. Sci. 72, 295–300.
Medrouh, B., I. Lafri, C. Beck, H. Leulmi, M. Akkou, L. Abbad, M. Lafri, I. Bitam, and S. Lecollinet, 2020: First serological evidence of West Nile virus infection in wild birds in Northern Algeria. Comp. Immunol. Microbiol. Infect. Dis. 69, 101415, DOI: 10.1016/j.cimid.2020.101415.
Miller, B.R., R.S. Nasci, M.S. Godsey, H.M. Savage, J.J. Lutwama, R.S. Lanciotti, and C.J. Peters, 2000: First field evidence for natural vertical transmission of West Nile virus in Culex univittatus complex mosquitoes from Rift Valley Province, Kenya. Am. J. Trop. Med. Hyg. 62, 240–246, DOI: 10.4269/ajtmh.2000.62.240.
Monastiri, A., B. Mechri, A. Vázquez-González, M. Ar Gouilh, M. Chakroun, C. Loussaief, M. Mastouri, N. Dimassi, L. Boughzala, M. Aouni, and J. Serra-Cobo, 2018: A four-year survey (2011-2014) of West Nile virus infection in humans, mosquitoes and birds, including the 2012 meningoencephalitis outbreak in Tunisia. Emerg. Microbes Infect. 7, 1–10, DOI: 10.1038/s41426-018-0028-y.
Monlun, E., H. Zeller, B. Le Guenno, M. Traoré-Lamizana, J.P. Hervy, F. Adam, L. Ferrara, D. Fontenille, R. Sylla, M. Mondo, and J.P. Digoutte, 1993: Surveillance de la circulation des arbovirus d’intéret médical dans la région du Sénégal oriental (1988-1991). Arbovirus affecting humans in southeast Senegal: surveillance in humans and mosquitoes (1988-1991). Bull. Soc. Pathol. Exot. 86, 21-28. (I…
Mossel, E.C., M.B. Crabtree, J.P. Mutebi, J.J. Lutwama, E.M. Borland, A.M. Powers, and B.R. Miller, 2017: Arboviruses isolated from mosquitoes collected in Uganda, 2008-2012. J. Med. Entomol. 54, 1403–1409, DOI: 10.1093/jme/tjx120.
Murgue, B., S. Murri, H. Triki, V. Deubel, and H.G. Zeller, 2001: West Nile in the Mediterranean Basin: 1950-2000. Ann. N. Y. Acad. Sci. 951, 117–126, DOI: 10.1111/j.1749-6632.2001.tb02690.x.
Ndiaye, E.H., D. Diallo, G. Fall, Y. Ba, O. Faye, I. Dia, and M. Diallo, 2018: Arboviruses isolated from the Barkedji mosquito-based surveillance system, 2012-2013. BMC Infect. Dis. 18, 1–14, DOI: 10.1186/s12879-018-3538-2.
Nyamwaya, D., V. Wang’ondu, J. Amimo, G. Michuki, M. Ogugo, E. Ontiri, R. Sang, J. Lindahl, D. Grace, and B. Bett, 2016: Detection of West Nile virus in wild birds in Tana River and Garissa Counties, Kenya. BMC Infect. Dis. 16, 1–10, DOI: 10.1186/s12879-016-2019-8.
Ochieng, C., J. Lutomiah, A. Makio, H. Koka, E. Chepkorir, S. Yalwala, J. Mutisya, L. Musila, S. Khamadi, J. Richardson, J. Bast, D. Schnabel, E. Wurapa, and R. Sang, 2013: Mosquito-borne arbovirus surveillance at selected sites in diverse ecological zones of Kenya; 2007 – 2012. Virol. J. 10, 1–10.
Office international des épizooties (OIE), 2015: Information received on 23/11/2015 from Dr Malek Zrelli, Directeur Général, Direction Générale des Services Vétérinaires, Ministère de l’Agriculture, Tunis, Tunisia.
Olaleye, O.D., L.A. Oladosu, S.A. Omilabu, S.S. Baba, and A.H. Fagbami, 1989: Complement fixing antibodies against arboviruses in horses at Lagos, Nigeria. Rev. Elev. Med. Vet. Pays Trop. 42, 321–325, DOI: 10.19182/remvt.8774.
Olaleye, O.D., S.A. Omilabu, E.N. Ilomechina, and A.H. Fagbami, 1990: A survey for haemagglutination-inhibiting antibody to West Nile Virus in human and animal sera in Nigeria. Comp. Immunol. Microbiol. Infect. Dis. 13, 35–39, DOI: 10.1016/0147-9571(90)90006-F.
Omilabu, S.A., O.D. Olaleye, Y. Ai-Na, and A.H. Fagbami, 1990: West Nile Complement Fixing antibodies in Nigerian domestic animals and humans. J. Hyg. Epidemiol. Microbiol. Immunol. 34, 357–363.
Orba, Y., B.M. Hang’ombe, A.S. Mweene, Y. Wada, P.D. Anindita, W. Phongphaew, Y. Qiu, M. Kajihara, A. Mori-Kajihara, Y. Eto, M. Sasaki, W.W. Hall, Y. Eshita, and H. Sawa, 2018: First isolation of West Nile virus in Zambia from mosquitoes. Transbound. Emerg. Dis. 65, 933–938, DOI: 10.1111/tbed.12888.
Pilo-Moron, E., J. Vincent, and Y. Le Corroller, 1970: [Isolation of a West-Nile virus in the extreme south of the Algerian Sahara (Djanet)]. Arch. l’Institut Pasteur d’Algerie. Inst. Pasteur d’Algerie 48, 181–4.
Sang, R., S. Arum, E. Chepkorir, G. Mosomtai, C. Tigoi, F. Sigei, O.W. Lwande, T. Landmann, H. Affognon, C. Ahlm, and M. Evander, 2017: Distribution and abundance of key vectors of Rift Valley fever and other arboviruses in two ecologically distinct counties in Kenya. PLoS Negl. Trop. Dis. 11, 1–12, DOI: 10.1371/journal.pntd.0005341.
Schmidt, J.R., and H.K. El Mansoury, 1963: Natural and experimental infection of egyptian equines with west nile virus. Ann. Trop. Med. Parasitol. 57, 415–427, DOI: 10.1080/00034983.1963.11686194.
Schmidt, J.R., and I.S. Mufeed, 1964: Isolation of West Nile virus from the African bird Argasid, Argas reflexus hermanni, in Egypt. J. Med. Entomol. 1, 83–86.
Schuffenecker, I., C.N. Peyrefitte, M. El Harrak, S. Murri, A. Leblond, and H.G. Zeller, 2005: West Nile Virus in Morocco, 2003. Emerg. Infect. Dis. 11, 306–309, DOI: 10.3201/eid1102.040817.
Sule, W.F., D.O. Oluwayelu, R.A.M. Adedokun, N. Rufai, F. McCracken, K.L. Mansfield, and N. Johnson, 2015: High seroprevelance of west nile virus antibodies observed in horses from Southwestern Nigeria. Vector-Borne Zoonotic Dis. 15, 218–220, DOI: 10.1089/vbz.2014.1706.
Touil, N., Z. Cherkaoui, Z. Lmrabih, C. Loutfi, B. Harif, and M. El Harrak, 2012: Emerging Viral Diseases in Dromedary Camels in the Southern Morocco. Transbound. Emerg. Dis. 59, 177–182, DOI: 10.1111/j.1865-1682.2011.01282.x.
Traoré-Lamizana, M., D. Fontenille, M. Diallo, Y. Bâ, H.G. Zeller, M. Mondo, F. Adam, J. Thonon, and A. Maïga, 2001: Arbovirus Surveillance from 1990 to 1995 in the Barkedji Area (Ferlo) of Senegal, a Possible Natural Focus of Rift Valley Fever Virus. J. Med. Entomol. 38, 480–492, DOI: 10.1603/0022-2585-38.4.480.
Traore-Lamizana, M., H.G. Zeller, M. Mondo, J.P. Hervy, F. Adam, and J.P. Digoutte, 1994: Isolations of West Nile and Bagaza viruses from mosquitoes (Diptera: Culicidae) in central Senegal (Ferlo). J. Med. Entomol. 31, 934–938, DOI: 10.1093/jmedent/31.6.934.
Turell, M.J., J.C. Morrill, C.A. Rossi, A.M. Gad, S.E. Cope, T.L. Clements, R.R. Arthur, L.P. Wasieloski, D.J. Dohm, D. Nash, M.M. Hassan, A.N. Hassan, Z.S. Morsy, and S.M. Presley, 2002: Isolation of West Nile and Sindbis Viruses from Mosquitoes Collected in the Nile Valley of Egypt During an Outbreak of Rift Valley Fever. J. Med. Entomol. 39, 248–250, DOI: 10.1603/0022-2585-39.1.248.
Venter, M., S. Human, S. Van Niekerk, J. Williams, C. van Eeden, and F. Freeman, 2011: Fatal neurologic disease and abortion in mare infected with lineage 1 West Nile virus, South Africa. Emerg. Infect. Dis. 17, 1534–1536, DOI: 10.3201/eid1708.101794.
Venter, M., S. Human, D. Zaayman, G.H. Gerdes, J. Williams, J. Steyl, P.A. Leman, J.T. Paweska, H. Setzkorn, G. Rous, S. Murray, R. Parker, C. Donnellan, and R. Swanepoel, 2009: Lineage 2 West Nile virus as cause of fatal neurologic disease in horses, South Africa. Emerg. Infect. Dis. 15, 877–884, DOI: 10.3201/eid1506.081515.
Wasfi, F., K. Dachraoui, S. Cherni, A. Bosworth, W. Barhoumi, S. Dowall, I. Chelbi, M. Derbali, Z. Zoghlami, J.C. Beier, and E. Zhioua, 2016: West Nile virus in Tunisia, 2014: First isolation from mosquitoes. Acta Trop. 159, 106–110, DOI: 10.1016/j.actatropica.2016.03.037.
Waziri, I.J., J. Kabir, J.K.P. Kwaga, and P. Nguku, 2018: Serosurvey of West Nile virus in household-reared pigeons in Bauchi metropolis, Nigeria. Trans. R. Soc. Trop. Med. Hyg. 112, 169–174, DOI: 10.1093/trstmh/try035.
Weinbren, M.P., 1955: The occurrence of West Nile virus in South Africa. South African Med. J. 29, 1092–1097.
Williams, J.H., S. van Niekerk, S. Human, E. van Wilpe, and M. Venter, 2014: Pathology of fatal lineage 1 and 2 West Nile virus infections in horses in South Africa. J. S. Afr. Vet. Assoc. 85, 1–13, DOI: 10.4102/jsava.v85i1.1105.
Woodall, J.P., J.D. Gillett, P.S. Corbet, M.P. Weinbren, and M.C. Williams, 1961: The isolation of west nile virus from the bird-biting mosquito Mansonia metallica in Uganda. Ann. Trop. Med. Parasitol. 55, 398–402, DOI: 10.1080/00034983.1961.11686064.
